# Supplementary material for: Molecular Characterization of Four Alkaline Chitinases from Three Chitinolytic Bacteria Isolated from a Mudflat
Source: Int J Mol Sci. 2021 Nov 26;22(23):12822. doi: 10.3390/ijms222312822 (PMC8658002; doi:10.3390/ijms222312822)
Supplement: Supplementary file 1 [file ijms-22-12822-s001.zip]

Archive with 1 entries (1 files):
- ijms-1448423-supplementary.pdf
